# Supplementary material for: The Preparation of Future Statistically Oriented Physicians: A Single-Center Experience in Saudi Arabia
Source: Medicina (Kaunas). 2024 Oct 15;60(10):1694. doi: 10.3390/medicina60101694 (PMC11509708; doi:10.3390/medicina60101694)
Supplement: Supplementary file 1 [file medicina-60-01694-s001.zip]

Archive with 1 entries (1 files):
- medicina-3223116-supplementary.pdf
